# Supplementary material for: First Molecular Identification and Prevalence of Sarcocystis spp. in Sheep Intended for Human Consumption in Shanxi Province, China
Source: Vet Sci. 2024 Oct 14;11(10):504. doi: 10.3390/vetsci11100504 (PMC11512325; doi:10.3390/vetsci11100504)
Supplement: Supplementary file 1 [file vetsci-11-00504-s001.zip]

Archive with 1 entries (1 files):
- vetsci-3186188-supplementary.pdf
